# Supplementary material for: MiR-106a-5p inhibits the cell migration and invasion of renal cell carcinoma through targeting PAK5
Source: Cell Death Dis. 2017 Oct 26;8(10):e3155–. doi: 10.1038/cddis.2017.561 (PMC5680926; doi:10.1038/cddis.2017.561)
Supplement: Supplementary Table 1 [file cddis2017561x4.xls]

## Sheet: Sheet1
Supplementary Table 1:
Descriptive characteristics of samples
Characteristic			RCC (n=30)
Median age (range)			55 (20-80)
Gender
Male			25 (83.3%)
Female			5 (16.7%)
Stage, n (%)
Ⅰ			12 (40%)
Ⅱ			5 (16.7%)
Ⅲ			12 (40%)
Ⅳ			1 (3.3%)
